# Supplementary material for: The effects of Arabian jasmine on zebrafish behavior depends on strain, sex, and personality
Source: PLoS One. 2025 Sep 23;20(9):e0332642. doi: 10.1371/journal.pone.0332642 (PMC12456823; doi:10.1371/journal.pone.0332642)
Supplement: S1 Table — (CSV) [file pone.0332642.s002.csv]

Peak	RT	Compound	Molecular structure	%Area
1	1.595			3.26
2	1.735	Dimethyl sulfide	(CH3)2S	30.23
3	2.032	2-methyl-propanal	C4H8O	3.24
4	2.056	Acetone	C3H6O	0.55
5	2.142	Methyl acetate	CH3COOCH3	7.34
6	2.643	Ethyl acetate	CH3COOC2H5	1.41
7	2.779	2-butanone	C4H8O	0.16
8	2.93	2-methyl-butanal	C5H10O	2.86
9	2.998	3-methyl-butanal	C5H10O	5.33
10	3.255			4.83
11	5.871	2-methyl-3-buten-2-ol	C5H10O	0.21
12	9.859			0.2
13	11.967			0.2
14	15.705	Cis-3-hexenyl acetate	C8H14O2	0.17
15	15.96			0.07
16	18.071	3-hexen-1-ol	C6H12O	0.5
17	18.832	2-hexen-1-ol	C6H12O	0.2
18	19.333	1,3-bis(1,1-dimethylethyl)- benzene	C14H22	0.07
19	19.876	Trans-linalool oxide	C10H18O2	0.09
20	20.407	Acetic acid	CH3COOH	0.18
21	20.798	Cis-linalool oxide	C10H18O2	2.07
22	21.53			0.05
23	22.396	Benzaldehyde	C6H5CHO	0.68
24	23.383	Linalool	C10H18O	28.42
25	26.045	Benzeneacetaldehyde	C8H8O	2.67
26	27.619	α-terpineol	C10H18O	0.12
27	28.538	Benzyl acetate	C9H10O2	0.18
28	29.081	(+)-δ-Cadinene	C15H24	0.1
29	29.526	Trans-pyranoid linalool oxide	C10H18O2	0.51
30	30.877	β-Phenylethyl acetate	C10H12O2	0.1
31	31.805			0.06
32	31.85	2-naphthalenol	C10H18O	0.06
33	32.484	Benzyl alcohol	C6H5CH2OH	1.04
34	33.353	Phenylethyl alcohol	C6H5CH2CH2OH	1.46
35	33.738	Benzyl nitrile	C8H7N	0.62
36	39.889	τ-Muurolol	C15H26O	0.07
37	40.906	α-Cadinol	C15H26O	0.18
38	41.108	Methyl anthranilate	C8H9NO2	0.15
39	42.952	2,4-di-t-Butylphenol	C14H22O	0.14
40	45.22	Benzoic acid	C6H5COOH	0.24
